# Supplementary material for: ﻿Taxonomic status and nomenclature of Tanacetumclusii (Asteraceae, Asteroideae, Anthemideae), with comments on its distribution
Source: PhytoKeys. 2025 Jan 29;251:211–32. doi: 10.3897/phytokeys.251.141311 (PMC11799848; doi:10.3897/phytokeys.251.141311)
Supplement: XML Treatment for Tanacetum clusii [file phytokeys.251.141311-treatment1.xml]

<!DOCTYPE tp:taxon-treatment
  PUBLIC "-//TaxonX//DTD Taxonomic Treatment Publishing DTD v0 20100105//EN" "tax-treatment-NSO.dtd">
<tp:taxon-treatment xmlns:tp="http://www.plazi.org/taxpub"><tp:treatment-meta><kwd-group><label>Taxon classification</label><kwd>
                <named-content content-type="kingdom">Plantae</named-content>
              </kwd><kwd>
                <named-content content-type="order">Asterales</named-content>
              </kwd><kwd>
                <named-content content-type="family">Asteraceae</named-content>
              </kwd></kwd-group><mixed-citation publication-type="journal"><person-group><name><surname>Nachychko</surname><given-names>Viktor O.</given-names></name><name><surname>Pachschwöll</surname><given-names>Clemens</given-names></name><name><surname>Puşcaş</surname><given-names>Mihai</given-names></name><name><surname>Vonica</surname><given-names>Ghizela</given-names></name><name><surname>Király</surname><given-names>Gergely</given-names></name></person-group><article-title>﻿Taxonomic status and nomenclature of <italic><tp:taxon-name><tp:taxon-name-part taxon-name-part-type="genus" reg="Tanacetum">Tanacetum</tp:taxon-name-part><tp:taxon-name-part taxon-name-part-type="species" reg="clusii">clusii</tp:taxon-name-part></tp:taxon-name></italic> (<tp:taxon-name><tp:taxon-name-part taxon-name-part-type="family">Asteraceae</tp:taxon-name-part></tp:taxon-name>, <tp:taxon-name><tp:taxon-name-part taxon-name-part-type="subfamily">Asteroideae</tp:taxon-name-part></tp:taxon-name>, <tp:taxon-name><tp:taxon-name-part taxon-name-part-type="tribe">Anthemideae</tp:taxon-name-part></tp:taxon-name>), with comments on its distribution</article-title><source>PhytoKeys</source><day>29</day><month>01</month><year>2025</year><volume>251</volume><fpage>211</fpage><lpage>232</lpage><pub-id pub-id-type="doi">10.3897/phytokeys.251.141311</pub-id></mixed-citation></tp:treatment-meta><tp:nomenclature><label>﻿</label><tp:taxon-name>
              <object-id xmlns:xlink="http://www.w3.org/1999/xlink" content-type="arpha" xlink:type="simple">D026D0C3-D72F-5ACA-ABBD-8A6D71551327</object-id>
              <tp:taxon-name-part taxon-name-part-type="genus" reg="Tanacetum">Tanacetum</tp:taxon-name-part>
              <tp:taxon-name-part taxon-name-part-type="species" reg="clusii">clusii</tp:taxon-name-part>
            </tp:taxon-name><tp:taxon-authority>(Kreutzer) A. Kern., Oesterr. Bot. Z. 21: 159. 1871.</tp:taxon-authority><tp:nomenclature-citation-list><tp:nomenclature-citation><tp:taxon-name>
                  <tp:taxon-name-part taxon-name-part-type="genus" reg="Chrysanthemum"/>
                  <tp:taxon-name-part taxon-name-part-type="species" reg="clusii"/>
                </tp:taxon-name><comment>≡ <tp:taxon-name><tp:taxon-name-part taxon-name-part-type="genus" reg="Chrysanthemum">Chrysanthemum</tp:taxon-name-part><tp:taxon-name-part taxon-name-part-type="species" reg="clusii">clusii</tp:taxon-name-part></tp:taxon-name> Kreutzer, Anthochronologion: 60, 219. 1840 [basionym]. </comment></tp:nomenclature-citation><tp:nomenclature-citation><tp:taxon-name>
                  <tp:taxon-name-part taxon-name-part-type="genus" reg="Pyrethrum"/>
                  <tp:taxon-name-part taxon-name-part-type="species" reg="clusii"/>
                </tp:taxon-name><comment>≡ <tp:taxon-name><tp:taxon-name-part taxon-name-part-type="genus" reg="Pyrethrum">Pyrethrum</tp:taxon-name-part><tp:taxon-name-part taxon-name-part-type="species" reg="clusii">clusii</tp:taxon-name-part></tp:taxon-name> Fisch. ex Rchb., Fl. Germ. Excurs. 1(3): 231. 1831–1832 [replaced synonym; ICN, Art. 58.1], non Tausch, Index Seminum [Prague]: 8, 12 (no. 7). 1821, nom. illeg. Type: [Icon] “<tp:taxon-name><tp:taxon-name-part taxon-name-part-type="genus" reg="Tanacetum">Tanacetum</tp:taxon-name-part></tp:taxon-name> inodorum I” in Clusius, Rar. Pl. Hist.: 338. 1601 (lectotype, designated by <xref ref-type="bibr" rid="B43">Iamonico 2018</xref>, pg. 8 of 9 [image of lectotype available at <ext-link xmlns:xlink="http://www.w3.org/1999/xlink" xlink:href="http://biodiversitylibrary.org/item/14549#page/350/mode/1up" ext-link-type="uri" xlink:type="simple">http://biodiversitylibrary.org/item/14549#page/350/mode/1up</ext-link>]). AUSTRIA. Lower Austria: Furth bei Weissenbach a. d. Triesting, Population in Wiese, 2 Jun 1972, <italic>B. Drescher s.n.</italic> (epitype, designated here: WU [WU0153863!], Fig. <xref ref-type="fig" rid="F1">1</xref> [image of epitype available at <ext-link xmlns:xlink="http://www.w3.org/1999/xlink" xlink:href="https://wu.jacq.org/WU0153863" ext-link-type="uri" xlink:type="simple">https://wu.jacq.org/WU0153863</ext-link>]; isoepitypes: WU [WU0153864!, WU0153865!, WU0153866!, WU0153867!, WU0153868!, WU0153869!, WU0153870!]). </comment></tp:nomenclature-citation><tp:nomenclature-citation><tp:taxon-name>
                  <tp:taxon-name-part taxon-name-part-type="genus" reg="Chrysanthemum"/>
                  <tp:taxon-name-part taxon-name-part-type="species" reg="corymbosum"/>
                  <tp:taxon-name-part taxon-name-part-type="infraspecific-rank"/>
                  <tp:taxon-name-part taxon-name-part-type="variety" reg="clusii"/>
                </tp:taxon-name><comment>≡ <tp:taxon-name><tp:taxon-name-part taxon-name-part-type="genus" reg="Chrysanthemum">Chrysanthemum</tp:taxon-name-part><tp:taxon-name-part taxon-name-part-type="species" reg="corymbosum">corymbosum</tp:taxon-name-part><tp:taxon-name-part taxon-name-part-type="infraspecific-rank">var.</tp:taxon-name-part><tp:taxon-name-part taxon-name-part-type="variety" reg="clusii">clusii</tp:taxon-name-part></tp:taxon-name> (Kreutzer) Halácsy, Fl. Niederösterr.: 273. 1896. </comment></tp:nomenclature-citation><tp:nomenclature-citation><tp:taxon-name>
                  <tp:taxon-name-part taxon-name-part-type="genus" reg="Chrysanthemum"/>
                  <tp:taxon-name-part taxon-name-part-type="species" reg="corymbosum"/>
                  <tp:taxon-name-part taxon-name-part-type="infraspecific-rank"/>
                  <tp:taxon-name-part taxon-name-part-type="subspecies" reg="clusii"/>
                </tp:taxon-name><comment>≡ <tp:taxon-name><tp:taxon-name-part taxon-name-part-type="genus" reg="Chrysanthemum">Chrysanthemum</tp:taxon-name-part><tp:taxon-name-part taxon-name-part-type="species" reg="corymbosum">corymbosum</tp:taxon-name-part><tp:taxon-name-part taxon-name-part-type="infraspecific-rank">subsp.</tp:taxon-name-part><tp:taxon-name-part taxon-name-part-type="subspecies" reg="clusii">clusii</tp:taxon-name-part></tp:taxon-name> (Kreutzer) Dostál, Květena ČSR: 1603. 1950. </comment></tp:nomenclature-citation><tp:nomenclature-citation><tp:taxon-name>
                  <tp:taxon-name-part taxon-name-part-type="genus" reg="Tanacetum"/>
                  <tp:taxon-name-part taxon-name-part-type="species" reg="corymbosum"/>
                  <tp:taxon-name-part taxon-name-part-type="infraspecific-rank"/>
                  <tp:taxon-name-part taxon-name-part-type="subspecies" reg="clusii"/>
                </tp:taxon-name><comment>≡ <tp:taxon-name><tp:taxon-name-part taxon-name-part-type="genus" reg="Tanacetum">Tanacetum</tp:taxon-name-part><tp:taxon-name-part taxon-name-part-type="species" reg="corymbosum">corymbosum</tp:taxon-name-part><tp:taxon-name-part taxon-name-part-type="infraspecific-rank">subsp.</tp:taxon-name-part><tp:taxon-name-part taxon-name-part-type="subspecies" reg="clusii">clusii</tp:taxon-name-part></tp:taxon-name> (Kreutzer) Heywood, Bot. J. Linn. Soc. 71: 272. 1976. </comment></tp:nomenclature-citation><tp:nomenclature-citation><tp:taxon-name>
                  <tp:taxon-name-part taxon-name-part-type="genus" reg="Chrysanthemum"/>
                  <tp:taxon-name-part taxon-name-part-type="species" reg="subcorymbosum"/>
                </tp:taxon-name><comment>= <tp:taxon-name><tp:taxon-name-part taxon-name-part-type="genus" reg="Chrysanthemum">Chrysanthemum</tp:taxon-name-part><tp:taxon-name-part taxon-name-part-type="species" reg="subcorymbosum">subcorymbosum</tp:taxon-name-part></tp:taxon-name> Schur, Verh. Siebenb. Ver. Naturw. 10: 146. 1859. Type: ROMANIA. Harghita: In monte calcareo Ecsém Tetei [Piatra Ascuțită/Ecem], 1853, <italic>F. Schur s.n.</italic> (lectotype, designated here: SIB [074033!], Fig. <xref ref-type="fig" rid="F2">2</xref>; isolectotypes: CL [91643!], SIB [Herb. Fuss 25.312!; Herb. Ungar 42.521!]). </comment></tp:nomenclature-citation><tp:nomenclature-citation><tp:taxon-name>
                  <tp:taxon-name-part taxon-name-part-type="genus" reg="Tanacetum"/>
                  <tp:taxon-name-part taxon-name-part-type="species" reg="subcorymbosum"/>
                </tp:taxon-name><comment>≡ <tp:taxon-name><tp:taxon-name-part taxon-name-part-type="genus" reg="Tanacetum">Tanacetum</tp:taxon-name-part><tp:taxon-name-part taxon-name-part-type="species" reg="subcorymbosum">subcorymbosum</tp:taxon-name-part></tp:taxon-name> (Schur) Kanitz, Magy. Birod. Termész. Visz. 3: 652. 1865. </comment></tp:nomenclature-citation><tp:nomenclature-citation><tp:taxon-name>
                  <tp:taxon-name-part taxon-name-part-type="genus" reg="Pyrethrum"/>
                  <tp:taxon-name-part taxon-name-part-type="species" reg="subcorymbosum"/>
                </tp:taxon-name><comment>≡ <tp:taxon-name><tp:taxon-name-part taxon-name-part-type="genus" reg="Pyrethrum">Pyrethrum</tp:taxon-name-part><tp:taxon-name-part taxon-name-part-type="species" reg="subcorymbosum">subcorymbosum</tp:taxon-name-part></tp:taxon-name> (Schur) Schur, Enum. Pl. Transsilv.: 337. 1866. </comment></tp:nomenclature-citation><tp:nomenclature-citation><tp:taxon-name>
                  <tp:taxon-name-part taxon-name-part-type="genus" reg="Tanacetum"/>
                  <tp:taxon-name-part taxon-name-part-type="species" reg="corymbosum"/>
                  <tp:taxon-name-part taxon-name-part-type="infraspecific-rank"/>
                  <tp:taxon-name-part taxon-name-part-type="variety" reg="subcorymbosum"/>
                </tp:taxon-name><comment>≡ <tp:taxon-name><tp:taxon-name-part taxon-name-part-type="genus" reg="Tanacetum">Tanacetum</tp:taxon-name-part><tp:taxon-name-part taxon-name-part-type="species" reg="corymbosum">corymbosum</tp:taxon-name-part><tp:taxon-name-part taxon-name-part-type="infraspecific-rank">var.</tp:taxon-name-part><tp:taxon-name-part taxon-name-part-type="variety" reg="subcorymbosum">subcorymbosum</tp:taxon-name-part></tp:taxon-name> (Schur) Simonk., Enum. Fl. Tra­nssilv.: 312. 1887. </comment></tp:nomenclature-citation><tp:nomenclature-citation><tp:taxon-name>
                  <tp:taxon-name-part taxon-name-part-type="genus" reg="Chrysanthemum"/>
                  <tp:taxon-name-part taxon-name-part-type="species" reg="corymbosum"/>
                  <tp:taxon-name-part taxon-name-part-type="infraspecific-rank"/>
                  <tp:taxon-name-part taxon-name-part-type="variety" reg="subcorymbosum"/>
                </tp:taxon-name><comment>≡ <tp:taxon-name><tp:taxon-name-part taxon-name-part-type="genus" reg="Chrysanthemum">Chrysanthemum</tp:taxon-name-part><tp:taxon-name-part taxon-name-part-type="species" reg="corymbosum">corymbosum</tp:taxon-name-part><tp:taxon-name-part taxon-name-part-type="infraspecific-rank">var.</tp:taxon-name-part><tp:taxon-name-part taxon-name-part-type="variety" reg="subcorymbosum">subcorymbosum</tp:taxon-name-part></tp:taxon-name> (Schur) Beck, Fl. Nieder-Österreich 2(2): 1204. 1893. </comment></tp:nomenclature-citation><tp:nomenclature-citation><tp:taxon-name>
                  <tp:taxon-name-part taxon-name-part-type="genus" reg="Tanacetum"/>
                  <tp:taxon-name-part taxon-name-part-type="species" reg="corymbosum"/>
                  <tp:taxon-name-part taxon-name-part-type="infraspecific-rank"/>
                  <tp:taxon-name-part taxon-name-part-type="subvariety" reg="subcorymbosum"/>
                </tp:taxon-name><comment>≡ <tp:taxon-name><tp:taxon-name-part taxon-name-part-type="genus" reg="Tanacetum">Tanacetum</tp:taxon-name-part><tp:taxon-name-part taxon-name-part-type="species" reg="corymbosum">corymbosum</tp:taxon-name-part><tp:taxon-name-part taxon-name-part-type="infraspecific-rank">subvar.</tp:taxon-name-part><tp:taxon-name-part taxon-name-part-type="subvariety" reg="subcorymbosum">subcorymbosum</tp:taxon-name-part></tp:taxon-name> (Schur) Hayek, Repert. Spec. Nov. Regni Veg. Beih. 30(2): 652. 1931. </comment></tp:nomenclature-citation><tp:nomenclature-citation><tp:taxon-name>
                  <tp:taxon-name-part taxon-name-part-type="genus" reg="Tanacetum"/>
                  <tp:taxon-name-part taxon-name-part-type="species" reg="corymbosum"/>
                  <tp:taxon-name-part taxon-name-part-type="infraspecific-rank"/>
                  <tp:taxon-name-part taxon-name-part-type="subspecies" reg="subcorymbosum"/>
                </tp:taxon-name><comment>≡ <tp:taxon-name><tp:taxon-name-part taxon-name-part-type="genus" reg="Tanacetum">Tanacetum</tp:taxon-name-part><tp:taxon-name-part taxon-name-part-type="species" reg="corymbosum">corymbosum</tp:taxon-name-part><tp:taxon-name-part taxon-name-part-type="infraspecific-rank">subsp.</tp:taxon-name-part><tp:taxon-name-part taxon-name-part-type="subspecies" reg="subcorymbosum">subcorymbosum</tp:taxon-name-part></tp:taxon-name> (Schur) Pawł., Exsicc. (Fl. Polon.), ser. 2, 3: 21. 1936. </comment></tp:nomenclature-citation><tp:nomenclature-citation><tp:taxon-name>
                  <tp:taxon-name-part taxon-name-part-type="genus" reg="Pyrethrum"/>
                  <tp:taxon-name-part taxon-name-part-type="species" reg="corymbosum"/>
                  <tp:taxon-name-part taxon-name-part-type="infraspecific-rank"/>
                  <tp:taxon-name-part taxon-name-part-type="variety" reg="subcorymbosum"/>
                </tp:taxon-name><comment>≡ <tp:taxon-name><tp:taxon-name-part taxon-name-part-type="genus" reg="Pyrethrum">Pyrethrum</tp:taxon-name-part><tp:taxon-name-part taxon-name-part-type="species" reg="corymbosum">corymbosum</tp:taxon-name-part><tp:taxon-name-part taxon-name-part-type="infraspecific-rank">var.</tp:taxon-name-part><tp:taxon-name-part taxon-name-part-type="variety" reg="subcorymbosum">subcorymbosum</tp:taxon-name-part></tp:taxon-name> (Schur) Degen, Fl. Veleb. 3: 151. 1938. </comment></tp:nomenclature-citation><tp:nomenclature-citation><tp:taxon-name>
                  <tp:taxon-name-part taxon-name-part-type="genus" reg="Chrysanthemum"/>
                  <tp:taxon-name-part taxon-name-part-type="species" reg="corymbosum"/>
                  <tp:taxon-name-part taxon-name-part-type="infraspecific-rank"/>
                  <tp:taxon-name-part taxon-name-part-type="subspecies" reg="subcorymbosum"/>
                </tp:taxon-name><comment>≡ <tp:taxon-name><tp:taxon-name-part taxon-name-part-type="genus" reg="Chrysanthemum">Chrysanthemum</tp:taxon-name-part><tp:taxon-name-part taxon-name-part-type="species" reg="corymbosum">corymbosum</tp:taxon-name-part><tp:taxon-name-part taxon-name-part-type="infraspecific-rank">subsp.</tp:taxon-name-part><tp:taxon-name-part taxon-name-part-type="subspecies" reg="subcorymbosum">subcorymbosum</tp:taxon-name-part></tp:taxon-name> (Schur) Ujhelyi, Bor­básia 3: 109. 1941. </comment></tp:nomenclature-citation><tp:nomenclature-citation><tp:taxon-name>
                  <tp:taxon-name-part taxon-name-part-type="genus" reg="Pyrethrum"/>
                  <tp:taxon-name-part taxon-name-part-type="species" reg="corymbosum"/>
                  <tp:taxon-name-part taxon-name-part-type="infraspecific-rank"/>
                  <tp:taxon-name-part taxon-name-part-type="form" reg="macrocephalum"/>
                </tp:taxon-name><comment>= <tp:taxon-name><tp:taxon-name-part taxon-name-part-type="genus" reg="Pyrethrum">Pyrethrum</tp:taxon-name-part><tp:taxon-name-part taxon-name-part-type="species" reg="corymbosum">corymbosum</tp:taxon-name-part><tp:taxon-name-part taxon-name-part-type="infraspecific-rank">f.</tp:taxon-name-part><tp:taxon-name-part taxon-name-part-type="form" reg="macrocephalum">macrocephalum</tp:taxon-name-part></tp:taxon-name> Waisb., Kőszeg Vid. Ed. Növ., ed. 2: 28. 1891. Type: AUSTRIA. Burgenland: Az Ökörgerincz hegyen Vörösvágás mellett [on the Ochsenriegel Mt close to Redlschlag], 20 Jul 1892, <italic>A. Waisbecker AW 755</italic> (neotype, designated here: SAMU [Herb. Waisbecker!], Fig. <xref ref-type="fig" rid="F3">3</xref>). </comment></tp:nomenclature-citation><tp:nomenclature-citation><tp:taxon-name>
                  <tp:taxon-name-part taxon-name-part-type="genus" reg="Pyrethrum"/>
                  <tp:taxon-name-part taxon-name-part-type="species" reg="corymbosum"/>
                  <tp:taxon-name-part taxon-name-part-type="infraspecific-rank"/>
                  <tp:taxon-name-part taxon-name-part-type="variety" reg="macrocephalum"/>
                </tp:taxon-name><comment>≡ <tp:taxon-name><tp:taxon-name-part taxon-name-part-type="genus" reg="Pyrethrum">Pyrethrum</tp:taxon-name-part><tp:taxon-name-part taxon-name-part-type="species" reg="corymbosum">corymbosum</tp:taxon-name-part><tp:taxon-name-part taxon-name-part-type="infraspecific-rank">var.</tp:taxon-name-part><tp:taxon-name-part taxon-name-part-type="variety" reg="macrocephalum">macrocephalum</tp:taxon-name-part></tp:taxon-name> (Waisb.) Borbás, Magy. Várm., Vas Várm.: 503. 1898. </comment></tp:nomenclature-citation></tp:nomenclature-citation-list></tp:nomenclature><tp:treatment-sec><!--Section generated to contain objects referenced in tp:taxon-treatment.--><fig id="F1" position="float" orientation="portrait"><object-id xmlns:xlink="http://www.w3.org/1999/xlink" content-type="doi" xlink:type="simple">10.3897/phytokeys.251.141311.figure1</object-id><object-id xmlns:xlink="http://www.w3.org/1999/xlink" content-type="arpha" xlink:type="simple">4B8BAF3C-0457-53A9-8E1E-7FA791FFC11A</object-id><label>Figure 1.</label><caption><p>Epitype of <italic><tp:taxon-name><tp:taxon-name-part taxon-name-part-type="genus" reg="Pyrethrum">Pyrethrum</tp:taxon-name-part><tp:taxon-name-part taxon-name-part-type="species" reg="clusii">clusii</tp:taxon-name-part></tp:taxon-name></italic> Fisch. ex Rchb., nom. illeg. (WU [WU0153863]).</p></caption><graphic xmlns:xlink="http://www.w3.org/1999/xlink" xlink:href="phytokeys-251-211_article-141311__-g001.jpg" position="float" orientation="portrait" xlink:type="simple" id="oo_1238018.jpg"><uri content-type="original_file" xlink:type="simple">https://binary.pensoft.net/fig/1238018</uri></graphic></fig><fig id="F2" position="float" orientation="portrait"><object-id xmlns:xlink="http://www.w3.org/1999/xlink" content-type="doi" xlink:type="simple">10.3897/phytokeys.251.141311.figure2</object-id><object-id xmlns:xlink="http://www.w3.org/1999/xlink" content-type="arpha" xlink:type="simple">8D87E9C6-3F27-51E4-8440-17585ECB0ED2</object-id><label>Figure 2.</label><caption><p>Lectotype of <italic><tp:taxon-name><tp:taxon-name-part taxon-name-part-type="genus" reg="Chrysanthemum">Chrysanthemum</tp:taxon-name-part><tp:taxon-name-part taxon-name-part-type="species" reg="subcorymbosum">subcorymbosum</tp:taxon-name-part></tp:taxon-name></italic> Schur (SIB [074033]).</p></caption><graphic xmlns:xlink="http://www.w3.org/1999/xlink" xlink:href="phytokeys-251-211_article-141311__-g002.jpg" position="float" orientation="portrait" xlink:type="simple" id="oo_1238019.jpg"><uri content-type="original_file" xlink:type="simple">https://binary.pensoft.net/fig/1238019</uri></graphic></fig><fig id="F3" position="float" orientation="portrait"><object-id xmlns:xlink="http://www.w3.org/1999/xlink" content-type="doi" xlink:type="simple">10.3897/phytokeys.251.141311.figure3</object-id><object-id xmlns:xlink="http://www.w3.org/1999/xlink" content-type="arpha" xlink:type="simple">CC62BD62-29AC-512C-987A-8FCA7AE84E2F</object-id><label>Figure 3.</label><caption><p>Neotype of <tp:taxon-name><tp:taxon-name-part taxon-name-part-type="genus" reg="Pyrethrum">Pyrethrum</tp:taxon-name-part><tp:taxon-name-part taxon-name-part-type="species" reg="corymbosum">corymbosum</tp:taxon-name-part><tp:taxon-name-part taxon-name-part-type="infraspecific-rank">f.</tp:taxon-name-part><tp:taxon-name-part taxon-name-part-type="form" reg="macrocephalum">macrocephalum</tp:taxon-name-part></tp:taxon-name> Waisb. (SAMU [Herb. Waisbecker]).</p></caption><graphic xmlns:xlink="http://www.w3.org/1999/xlink" xlink:href="phytokeys-251-211_article-141311__-g003.jpg" position="float" orientation="portrait" xlink:type="simple" id="oo_1238020.jpg"><uri content-type="original_file" xlink:type="simple">https://binary.pensoft.net/fig/1238020</uri></graphic></fig></tp:treatment-sec><ref-list><ref id="B43"><mixed-citation xmlns:xlink="http://www.w3.org/1999/xlink" xlink:type="simple"><person-group><name name-style="western"><surname>Iamonico</surname><given-names>D</given-names></name></person-group> (<year>2018</year>) Notes about <italic><tp:taxon-name><tp:taxon-name-part taxon-name-part-type="genus">Tanacetum</tp:taxon-name-part><tp:taxon-name-part taxon-name-part-type="species">corymbosum</tp:taxon-name-part></tp:taxon-name></italic> s.l. (<tp:taxon-name><tp:taxon-name-part taxon-name-part-type="family">Asteraceae</tp:taxon-name-part></tp:taxon-name>). Collectanea Botanica 37: e013. <ext-link xlink:href="10.3989/collectbot.2018.v37.013" ext-link-type="doi" xlink:type="simple">https://doi.org/10.3989/collectbot.2018.v37.013</ext-link></mixed-citation></ref></ref-list></tp:taxon-treatment>
